# Supplementary material for: The Immune Signature of CSF in Multiple Sclerosis with and without Oligoclonal Bands: A Machine Learning Approach to Proximity Extension Assay Analysis
Source: Int J Mol Sci. 2023 Dec 21;25(1):139. doi: 10.3390/ijms25010139 (PMC10778830; doi:10.3390/ijms25010139)
Supplement: Supplementary file 1 [file ijms-25-00139-s001.zip]

Archive with 1 entries (1 files):
- ijms-2727148-supplementary.pdf
